# Supplementary material for: Elevated Plasma Levels of C1qTNF1 Protein in Patients with Age-Related Macular Degeneration and Glucose Disturbances
Source: J Clin Med. 2022 Jul 28;11(15):4391. doi: 10.3390/jcm11154391 (PMC9369205; doi:10.3390/jcm11154391)
Supplement: Supplementary file 1 [file jcm-11-04391-s001.zip]

Archive with 1 entries (1 files):
- jcm-1784722-supplementary.pdf
